# Supplementary material for: QTL Mapping for RVA Profile Characteristics in a Recombinant Inbred Line Population Derived from High-Harvest-Index Yuexiangzhan Rice
Source: Plants (Basel). 2026 Mar 12;15(6):880. doi: 10.3390/plants15060880 (PMC13029979; doi:10.3390/plants15060880)
Supplement: Supplementary file 1 [file plants-15-00880-s001.zip]

Archive with 1 entries (1 files):
- plants-4152663-supplementary.pptx
